# Supplementary material for: Wood in office spaces: The impact of different wooden furniture on aesthetic evaluation
Source: Front Psychol. 2023 Jan 5;13:986627. doi: 10.3389/fpsyg.2022.986627 (PMC9849947; doi:10.3389/fpsyg.2022.986627)
Supplement: Supplementary file 1 [file Data_Sheet_1.zip]

Archive with 1 entries (1 files):
- Supplementary_Material/Supplementary_Material.docx
